# Supplementary material for: Community engagement and involvement in Ghana: conversations with community stakeholders to inform surgical research
Source: Res Involv Engagem. 2021 Jul 5;7:50. doi: 10.1186/s40900-021-00270-5 (PMC8256583; doi:10.1186/s40900-021-00270-5)
Supplement: Supplementary file 1 — Additional file 1: Appendix 1 and 2. Patient conversation templates. [file 40900_2021_270_MOESM1_ESM.zip]

Archive with 2 entries (2 files):
- Questioannaire 1.docxR3.pdf
- Questionnaire 2.docx (1)R3.pdf
